# Supplementary material for: V4020 Venezuelan Equine Encephalitis Vaccine: Mitigating Neuroinvasion and Reversion Through Rational Design
Source: Viruses. 2025 Aug 19;17(8):1136. doi: 10.3390/v17081136 (PMC12390694; doi:10.3390/v17081136)
Supplement: Supplementary file 1 [file viruses-17-01136-s001.zip]

Archive with 1 entries (1 files):
- viruses-3752998-supplementary.pdf
